# Supplementary material for: Bacteriocin-Producing Staphylococci and Mammaliicocci Strains for Agro-Food and Public Health Applications with Relevance of Micrococcin P1
Source: Antibiotics (Basel). 2025 Jan 16;14(1):97. doi: 10.3390/antibiotics14010097 (PMC11763047; doi:10.3390/antibiotics14010097)
Supplement: Supplementary file 1 [file antibiotics-14-00097-s001.zip]

Archive with 1 entries (1 files):
- antibiotics-3369178-supplementary.pdf
